# Supplementary material for: Prevalence and Associated Factors of Latent Tuberculosis Infection Among Healthcare Workers in a Mexican Tertiary Care Hospital
Source: Diseases. 2025 May 30;13(6):173. doi: 10.3390/diseases13060173 (PMC12191712; doi:10.3390/diseases13060173)
Supplement: Supplementary file 1 [file diseases-13-00173-s001.zip]

Archive with 1 entries (1 files):
- diseases-3595515-supplementary.pdf
